# Supplementary material for: Difference in the risk of gastrointestinal manifestations between peritoneal and hemodialysis patients: a systematic review and meta-analysis
Source: PeerJ. 2026 Apr 14;14:e21090. doi: 10.7717/peerj.21090 (PMC13089217; doi:10.7717/peerj.21090)
Supplement: Supplemental Information 19 [file peerj-14-21090-s019.xlsx]

## Sheet: Sheet2
Study	Outcome	Events-HD	Total-HD	Events-PD	Total-PD
Karahan 2022	Abdominal pain	29.29	101	34.04	92
Dong 2014	Abdominal pain	59.15	182	6.048	112
Cano 2007	Abdominal pain	72	100	31	48
Karahan 2022	Anorexia	37.37	101	38.64	92
Salamon 2013	Anorexia	37	172	59	122
Karahan 2022	Any	92	101	84	92
Lee 2015	Any	3748	8955	587	1791
Dong 2014	Any	139	182	69	112
Salamon 2013	Any	103	172	111	122
Karahan 2022	Cirrhosis	4	101	3	92
Lee 2015	Cirrhosis	395	8955	42	1791
Karahan 2022	Constipation	28.28	101	32.2	92
Dong 2014	Constipation	66.248	182	19.936	112
Zhang 2013	Constipation	343	478	18	127
Salamon 2013	Constipation	41	172	35	122
Cano 2007	Constipation	33	100	13	48
Yasuda 2002	Constipation	169	268	59	204
Karahan 2022	Diarrhea	11.11	101	7.36	92
Dong 2014	Diarrhea	32.396	182	5.04	112
Salamon 2013	Diarrhea	14	172	20	122
Cano 2007	Diarrhea	17	100	8	48
Karahan 2022	Duodenal ulcer	3	101	0	92
Usta 2020	Duodenal ulcer	1	22	1	31
Karahan 2022	Dyspepsia	49.49	101	50.6	92
Cano 2007	Dyspepsia	6	100	3	48
Lee 2000	Dyspepsia	14	22	6	19
Schoonjans 2002	Dyspepsia	22	66	15	22
Karahan 2022	Dysphagia	13.13	101	7.36	92
Cano 2007	Dysphagia	6	100	1	48
Karahan 2022	Epigastric pain	45.45	101	41.4	92
Kahvecioglu 2005	Epigastric pain	28	93	3	35
Lee 2000	Epigastric pain	4	22	1	19
Usta 2020	Esophageal varices	1	22	0	31
Karahan 2022	Esophagitis	8	101	2	92
Usta 2020	Esophagitis	1	22	6	31
Song 2013	Esophagitis	9	38	5	30
Karahan 2022	Gastric ulcer	2	101	0.92	92
Usta 2020	Gastric ulcer	0	22	1	31
Lee 2015	Gastric ulcer	2801	8955	355	1791
Song 2013	Gastric ulcer	5	38	3	30
Karahan 2022	Gastritis	55	101	64.4	92
Usta 2020	Gastritis	14	22	19	31
Song 2013	Gastritis	18	38	15	30
Karahan 2022	GERD	34	101	41.4	92
Usta 2020	GERD	8	22	14	31
Lee 2015	GERD	210	8955	61	1791
Dong 2014	GERD	44.044	182	35.84	112
Song 2013	GERD	15	38	10	30
Kahvecioglu 2005	GERD	21	93	6	35
Karahan 2022	GI bleeding	18	101	12.88	92
Lee 2015	GI bleeding	1274	8955	143	1791
Karahan 2022	Heartburn	27.27	101	30.36	92
Salamon 2013	Heartburn	28	172	44	122
Cano 2007	Heartburn	20	100	10	48
Karahan 2022	IBD	11	101	11.04	92
Cano 2007	IBD	21	100	16	48
Kahvecioglu 2005	IBD	41	93	16	35
Karahan 2022	Nausea	45.45	101	35.88	92
Salamon 2013	Nausea	19	172	32	122
Kahvecioglu 2005	Nausea	13	93	9	35
Lee 2000	Nausea	7	22	5	19
Karahan 2022	Pancreatitis	1	101	0	92
Lee 2015	Pancreatitis	210	8955	28	1791
Usta 2020	Polyp	1	22	1	31
Song 2013	Polyp	3	38	0	30
Karahan 2022	Vomiting	35.35	101	29.44	92
Salamon 2013	Vomiting	9	172	25	122
Cano 2007	Vomiting	18	100	6	48
Kahvecioglu 2005	Vomiting	21	93	10	35
Lee 2000	Vomiting	6	22	2	19
